# Supplementary material for: Inhibition of the Monocarboxylate Transporter 1 (MCT1) Promotes 3T3-L1 Adipocyte Proliferation and Enhances Insulin Sensitivity
Source: Int J Mol Sci. 2022 Feb 8;23(3):1901. doi: 10.3390/ijms23031901 (PMC8836706; doi:10.3390/ijms23031901)
Supplement: Supplementary file 1 [file ijms-23-01901-s001.zip]

Archive with 1 entries (1 files):
- ijms-1165144-supplementary.pdf
